# Supplementary material for: The Screening Strategy and Activity Investigation of Skipjack Tuna (Katsuwonus pelamis) Umami Peptides Based on Computer Simulation Prediction and Experimental Hydrolysis
Source: Foods. 2025 Nov 4;14(21):3777. doi: 10.3390/foods14213777 (PMC12607353; doi:10.3390/foods14213777)
Supplement: Supplementary file 1 [file foods-14-03777-s001.zip]

Archive with 1 entries (1 files):
- foods-3930539-supplementary.pdf
